# Supplementary material for: Temperature-Dependent Photoluminescence of CdS/ZnS Core/Shell Quantum Dots for Temperature Sensors
Source: Sensors (Basel). 2022 Nov 21;22(22):8993. doi: 10.3390/s22228993 (PMC9698013; doi:10.3390/s22228993)
Supplement: Supplementary file 1 [file sensors-22-08993-s001.zip]

Archive with 1 entries (1 files):
- sensors-1998382-supplementary.pdf
